# Supplementary material for: Mutations in KIAA1109, CACNA1C, BSN, AKAP13, CELSR2, and HELZ2 Are Associated With the Prognosis in Endometrial Cancer
Source: Front Genet. 2019 Nov 7;10:909. doi: 10.3389/fgene.2019.00909 (PMC6854026; doi:10.3389/fgene.2019.00909)
Supplement: Supplementary Table 1 — The top 500 mutated genes in EC. [file Table_1.xlsx]

## Sheet: Sheet1
Symbol	Name	# SSM Affected Cases in Cohort	# SSM Affected Cases Across the GDC	# CNV Gain	# CNV Loss	# Mutations
TTN	titin	125 / 289 (43.25%)	3,858 / 10,202	14 / 294 (4.76%)	5 / 294 (1.70%)	329
MUC4	mucin 4, cell surface associated	92 / 289 (31.83%)	1,304 / 10,202	59 / 294 (20.07%)	3 / 294 (1.02%)	192
PIK3CA	phosphatidylinositol-4,5-bisphosphate 3-kinase, catalytic subunit alpha	85 / 289 (29.41%)	1,403 / 10,202	57 / 294 (19.39%)	20 / 294 (6.80%)	34
KMT2C	lysine (K)-specific methyltransferase 2C	62 / 289 (21.45%)	1,003 / 10,202	7 / 294 (2.38%)	26 / 294 (8.84%)	88
MUC16	mucin 16, cell surface associated	62 / 289 (21.45%)	2,466 / 10,202	12 / 294 (4.08%)	22 / 294 (7.48%)	123
KMT2D	lysine (K)-specific methyltransferase 2D	57 / 289 (19.72%)	1,140 / 10,202	6 / 294 (2.04%)	4 / 294 (1.36%)	90
SYNE1	spectrin repeat containing, nuclear envelope 1	52 / 289 (17.99%)	1,593 / 10,202	4 / 294 (1.36%)	21 / 294 (7.14%)	77
DMD	dystrophin	52 / 289 (17.99%)	952 / 10,202	6 / 294 (2.04%)	10 / 294 (3.40%)	62
DNM1P47	DNM1 pseudogene 47	49 / 289 (16.96%)	444 / 10,202	0 / 294 (0.00%)	0 / 294 (0.00%)	40
DST	dystonin	48 / 289 (16.61%)	1,181 / 10,202	13 / 294 (4.42%)	4 / 294 (1.36%)	71
FLG	filaggrin	43 / 289 (14.88%)	1,430 / 10,202	27 / 294 (9.18%)	1 / 294 (0.34%)	60
RYR2	ryanodine receptor 2 (cardiac)	42 / 289 (14.53%)	1,575 / 10,202	15 / 294 (5.10%)	9 / 294 (3.06%)	61
CSMD1	CUB and Sushi multiple domains 1	42 / 289 (14.53%)	1,188 / 10,202	4 / 294 (1.36%)	21 / 294 (7.14%)	56
USH2A	Usher syndrome 2A (autosomal recessive, mild)	41 / 289 (14.19%)	1,393 / 10,202	10 / 294 (3.40%)	5 / 294 (1.70%)	54
EP300	E1A binding protein p300	41 / 289 (14.19%)	507 / 10,202	7 / 294 (2.38%)	14 / 294 (4.76%)	52
MUC17	mucin 17, cell surface associated	40 / 289 (13.84%)	1,105 / 10,202	9 / 294 (3.06%)	5 / 294 (1.70%)	50
HUWE1	HECT, UBA and WWE domain containing 1, E3 ubiquitin protein ligase	40 / 289 (13.84%)	726 / 10,202	4 / 294 (1.36%)	4 / 294 (1.36%)	59
LRP1B	low density lipoprotein receptor-related protein 1B	40 / 289 (13.84%)	1,524 / 10,202	2 / 294 (0.68%)	70 / 294 (23.81%)	51
ZFHX4	zinc finger homeobox 4	39 / 289 (13.49%)	1,293 / 10,202	3 / 294 (1.02%)	4 / 294 (1.36%)	50
FBXW7	F-box and WD repeat domain containing 7, E3 ubiquitin protein ligase	39 / 289 (13.49%)	562 / 10,202	5 / 294 (1.70%)	23 / 294 (7.82%)	33
TENM1	teneurin transmembrane protein 1	39 / 289 (13.49%)	810 / 10,202	10 / 294 (3.40%)	4 / 294 (1.36%)	53
OBSCN	obscurin, cytoskeletal calmodulin and titin-interacting RhoGEF	38 / 289 (13.15%)	1,316 / 10,202	12 / 294 (4.08%)	7 / 294 (2.38%)	67
SYNE2	spectrin repeat containing, nuclear envelope 2	37 / 289 (12.80%)	897 / 10,202	6 / 294 (2.04%)	5 / 294 (1.70%)	62
MUC5B	mucin 5B, oligomeric mucus/gel-forming	37 / 289 (12.80%)	981 / 10,202	2 / 294 (0.68%)	7 / 294 (2.38%)	62
ADGRV1	adhesion G protein-coupled receptor V1	36 / 289 (12.46%)	1,005 / 10,202	1 / 294 (0.34%)	13 / 294 (4.42%)	53
PTEN	phosphatase and tensin homolog	35 / 289 (12.11%)	1,005 / 10,202	3 / 294 (1.02%)	22 / 294 (7.48%)	49
UBR4	ubiquitin protein ligase E3 component n-recognin 4	35 / 289 (12.11%)	708 / 10,202	8 / 294 (2.72%)	26 / 294 (8.84%)	41
NEB	nebulin	35 / 289 (12.11%)	1,040 / 10,202	5 / 294 (1.70%)	4 / 294 (1.36%)	53
NAV3	neuron navigator 3	34 / 289 (11.76%)	825 / 10,202	1 / 294 (0.34%)	8 / 294 (2.72%)	49
MUC2	mucin 2, oligomeric mucus/gel-forming	34 / 289 (11.76%)	699 / 10,202	0 / 294 (0.00%)	0 / 294 (0.00%)	34
PCLO	piccolo presynaptic cytomatrix protein	34 / 289 (11.76%)	1,340 / 10,202	9 / 294 (3.06%)	5 / 294 (1.70%)	45
MACF1	microtubule-actin crosslinking factor 1	33 / 289 (11.42%)	1,050 / 10,202	11 / 294 (3.74%)	6 / 294 (2.04%)	56
CSMD3	CUB and Sushi multiple domains 3	32 / 289 (11.07%)	1,636 / 10,202	24 / 294 (8.16%)	3 / 294 (1.02%)	40
TNRC6B	trinucleotide repeat containing 6B	32 / 289 (11.07%)	467 / 10,202	8 / 294 (2.72%)	7 / 294 (2.38%)	43
CREBBP	CREB binding protein	31 / 289 (10.73%)	578 / 10,202	19 / 294 (6.46%)	2 / 294 (0.68%)	41
AHNAK2	AHNAK nucleoprotein 2	31 / 289 (10.73%)	1,019 / 10,202	12 / 294 (4.08%)	16 / 294 (5.44%)	44
RYR3	ryanodine receptor 3	31 / 289 (10.73%)	1,075 / 10,202	5 / 294 (1.70%)	15 / 294 (5.10%)	44
ATRX	alpha thalassemia/mental retardation syndrome X-linked	30 / 289 (10.38%)	795 / 10,202	3 / 294 (1.02%)	4 / 294 (1.36%)	39
HYDIN	HYDIN, axonemal central pair apparatus protein	30 / 289 (10.38%)	870 / 10,202	7 / 294 (2.38%)	5 / 294 (1.70%)	44
RYR1	ryanodine receptor 1 (skeletal)	30 / 289 (10.38%)	1,090 / 10,202	22 / 294 (7.48%)	6 / 294 (2.04%)	41
DNAH2	dynein, axonemal, heavy chain 2	30 / 289 (10.38%)	726 / 10,202	0 / 294 (0.00%)	9 / 294 (3.06%)	39
DNAH8	dynein, axonemal, heavy chain 8	29 / 289 (10.03%)	985 / 10,202	10 / 294 (3.40%)	6 / 294 (2.04%)	45
KIAA2022	KIAA2022	29 / 289 (10.03%)	586 / 10,202	5 / 294 (1.70%)	5 / 294 (1.70%)	33
EYS	eyes shut homolog (Drosophila)	29 / 289 (10.03%)	671 / 10,202	16 / 294 (5.44%)	8 / 294 (2.72%)	33
DNAH10	dynein, axonemal, heavy chain 10	29 / 289 (10.03%)	777 / 10,202	8 / 294 (2.72%)	4 / 294 (1.36%)	43
LRP2	low density lipoprotein receptor-related protein 2	29 / 289 (10.03%)	1,009 / 10,202	9 / 294 (3.06%)	4 / 294 (1.36%)	42
NF1	neurofibromin 1	29 / 289 (10.03%)	776 / 10,202	4 / 294 (1.36%)	5 / 294 (1.70%)	44
FAT1	FAT atypical cadherin 1	29 / 289 (10.03%)	875 / 10,202	9 / 294 (3.06%)	32 / 294 (10.88%)	40
FLNA	filamin A, alpha	29 / 289 (10.03%)	505 / 10,202	35 / 294 (11.90%)	5 / 294 (1.70%)	42
AHNAK	AHNAK nucleoprotein	28 / 289 (9.69%)	855 / 10,202	30 / 294 (10.20%)	2 / 294 (0.68%)	33
HMCN1	hemicentin 1	28 / 289 (9.69%)	1,148 / 10,202	15 / 294 (5.10%)	2 / 294 (0.68%)	36
XIRP2	xin actin-binding repeat containing 2	28 / 289 (9.69%)	1,185 / 10,202	7 / 294 (2.38%)	6 / 294 (2.04%)	33
PRKDC	protein kinase, DNA-activated, catalytic polypeptide	28 / 289 (9.69%)	650 / 10,202	7 / 294 (2.38%)	8 / 294 (2.72%)	42
WDFY4	WDFY family member 4	28 / 289 (9.69%)	318 / 10,202	7 / 294 (2.38%)	4 / 294 (1.36%)	33
CACNA1E	calcium channel, voltage-dependent, R type, alpha 1E subunit	27 / 289 (9.34%)	846 / 10,202	13 / 294 (4.42%)	3 / 294 (1.02%)	30
FAT4	FAT atypical cadherin 4	27 / 289 (9.34%)	1,169 / 10,202	2 / 294 (0.68%)	10 / 294 (3.40%)	31
VPS13B	vacuolar protein sorting 13 homolog B (yeast)	27 / 289 (9.34%)	728 / 10,202	14 / 294 (4.76%)	5 / 294 (1.70%)	40
GOLGA6L17P	golgin A6 family-like 17, pseudogene	27 / 289 (9.34%)	136 / 10,202	0 / 294 (0.00%)	0 / 294 (0.00%)	17
FAT2	FAT atypical cadherin 2	27 / 289 (9.34%)	746 / 10,202	7 / 294 (2.38%)	3 / 294 (1.02%)	42
XKR4	XK, Kell blood group complex subunit-related family, member 4	27 / 289 (9.34%)	648 / 10,202	6 / 294 (2.04%)	8 / 294 (2.72%)	39
HSPG2	heparan sulfate proteoglycan 2	27 / 289 (9.34%)	600 / 10,202	8 / 294 (2.72%)	27 / 294 (9.18%)	49
PKD1	polycystic kidney disease 1 (autosomal dominant)	26 / 289 (9.00%)	453 / 10,202	18 / 294 (6.12%)	7 / 294 (2.38%)	43
RNF213	ring finger protein 213	26 / 289 (9.00%)	755 / 10,202	22 / 294 (7.48%)	14 / 294 (4.76%)	45
PLEC	plectin	26 / 289 (9.00%)	746 / 10,202	34 / 294 (11.56%)	4 / 294 (1.36%)	55
MDN1	MDN1, midasin homolog (yeast)	26 / 289 (9.00%)	707 / 10,202	3 / 294 (1.02%)	5 / 294 (1.70%)	43
ABCA12	ATP-binding cassette, sub-family A (ABC1), member 12	26 / 289 (9.00%)	596 / 10,202	3 / 294 (1.02%)	71 / 294 (24.15%)	31
DNAH6	dynein, axonemal, heavy chain 6	26 / 289 (9.00%)	364 / 10,202	5 / 294 (1.70%)	2 / 294 (0.68%)	37
SPEN	spen family transcriptional repressor	26 / 289 (9.00%)	596 / 10,202	10 / 294 (3.40%)	29 / 294 (9.86%)	53
CHD7	chromodomain helicase DNA binding protein 7	26 / 289 (9.00%)	589 / 10,202	5 / 294 (1.70%)	4 / 294 (1.36%)	36
AFF2	AF4/FMR2 family, member 2	26 / 289 (9.00%)	553 / 10,202	30 / 294 (10.20%)	7 / 294 (2.38%)	33
SSPO	SCO-spondin	26 / 289 (9.00%)	789 / 10,202	5 / 294 (1.70%)	24 / 294 (8.16%)	31
ABCA13	ATP-binding cassette, sub-family A (ABC1), member 13	26 / 289 (9.00%)	958 / 10,202	1 / 294 (0.34%)	3 / 294 (1.02%)	40
DNAH3	dynein, axonemal, heavy chain 3	25 / 289 (8.65%)	884 / 10,202	9 / 294 (3.06%)	1 / 294 (0.34%)	36
LRRK2	leucine-rich repeat kinase 2	25 / 289 (8.65%)	670 / 10,202	6 / 294 (2.04%)	1 / 294 (0.34%)	27
NIPBL	Nipped-B homolog (Drosophila)	25 / 289 (8.65%)	548 / 10,202	10 / 294 (3.40%)	3 / 294 (1.02%)	30
APOB	apolipoprotein B	25 / 289 (8.65%)	1,092 / 10,202	12 / 294 (4.08%)	3 / 294 (1.02%)	35
CUBN	cubilin (intrinsic factor-cobalamin receptor)	25 / 289 (8.65%)	836 / 10,202	6 / 294 (2.04%)	4 / 294 (1.36%)	32
MKI67	marker of proliferation Ki-67	25 / 289 (8.65%)	593 / 10,202	6 / 294 (2.04%)	10 / 294 (3.40%)	38
FUT9	fucosyltransferase 9 (alpha (1,3) fucosyltransferase)	25 / 289 (8.65%)	474 / 10,202	3 / 294 (1.02%)	5 / 294 (1.70%)	32
CHD6	chromodomain helicase DNA binding protein 6	25 / 289 (8.65%)	546 / 10,202	8 / 294 (2.72%)	4 / 294 (1.36%)	28
ZFHX3	zinc finger homeobox 3	25 / 289 (8.65%)	719 / 10,202	8 / 294 (2.72%)	8 / 294 (2.72%)	48
NOTCH1	notch 1	25 / 289 (8.65%)	513 / 10,202	21 / 294 (7.14%)	5 / 294 (1.70%)	43
DNAH17	dynein, axonemal, heavy chain 17	25 / 289 (8.65%)	820 / 10,202	21 / 294 (7.14%)	13 / 294 (4.42%)	36
CELSR1	cadherin, EGF LAG seven-pass G-type receptor 1	25 / 289 (8.65%)	517 / 10,202	9 / 294 (3.06%)	17 / 294 (5.78%)	35
NHS	Nance-Horan syndrome (congenital cataracts and dental anomalies)	25 / 289 (8.65%)	373 / 10,202	11 / 294 (3.74%)	1 / 294 (0.34%)	30
FSIP2	fibrous sheath interacting protein 2	25 / 289 (8.65%)	466 / 10,202	14 / 294 (4.76%)	7 / 294 (2.38%)	38
SMG1	SMG1 phosphatidylinositol 3-kinase-related kinase	24 / 289 (8.30%)	452 / 10,202	11 / 294 (3.74%)	0 / 294 (0.00%)	32
ANK2	ankyrin 2, neuronal	24 / 289 (8.30%)	879 / 10,202	3 / 294 (1.02%)	6 / 294 (2.04%)	33
DNAH11	dynein, axonemal, heavy chain 11	24 / 289 (8.30%)	942 / 10,202	3 / 294 (1.02%)	1 / 294 (0.34%)	33
ARID1A	AT rich interactive domain 1A (SWI-like)	24 / 289 (8.30%)	936 / 10,202	7 / 294 (2.38%)	25 / 294 (8.50%)	31
WNK3	WNK lysine deficient protein kinase 3	24 / 289 (8.30%)	371 / 10,202	4 / 294 (1.36%)	4 / 294 (1.36%)	31
SLITRK1	SLIT and NTRK-like family, member 1	24 / 289 (8.30%)	538 / 10,202	17 / 294 (5.78%)	9 / 294 (3.06%)	32
SOX11	SRY (sex determining region Y)-box 11	24 / 289 (8.30%)	443 / 10,202	11 / 294 (3.74%)	4 / 294 (1.36%)	41
AMER1	APC membrane recruitment protein 1	24 / 289 (8.30%)	439 / 10,202	5 / 294 (1.70%)	3 / 294 (1.02%)	26
NSD1	nuclear receptor binding SET domain protein 1	24 / 289 (8.30%)	490 / 10,202	7 / 294 (2.38%)	9 / 294 (3.06%)	47
FRAS1	Fraser extracellular matrix complex subunit 1	24 / 289 (8.30%)	695 / 10,202	11 / 294 (3.74%)	6 / 294 (2.04%)	31
TRRAP	transformation/transcription domain-associated protein	24 / 289 (8.30%)	683 / 10,202	9 / 294 (3.06%)	3 / 294 (1.02%)	33
DNAH9	dynein, axonemal, heavy chain 9	24 / 289 (8.30%)	994 / 10,202	1 / 294 (0.34%)	10 / 294 (3.40%)	33
PIEZO1	piezo-type mechanosensitive ion channel component 1	24 / 289 (8.30%)	173 / 10,202	6 / 294 (2.04%)	13 / 294 (4.42%)	35
TENM2	teneurin transmembrane protein 2	24 / 289 (8.30%)	605 / 10,202	8 / 294 (2.72%)	7 / 294 (2.38%)	29
DNAH5	dynein, axonemal, heavy chain 5	24 / 289 (8.30%)	1,258 / 10,202	20 / 294 (6.80%)	2 / 294 (0.68%)	37
SRCAP	Snf2-related CREBBP activator protein	24 / 289 (8.30%)	578 / 10,202	4 / 294 (1.36%)	6 / 294 (2.04%)	32
COL6A3	collagen, type VI, alpha 3	24 / 289 (8.30%)	850 / 10,202	1 / 294 (0.34%)	77 / 294 (26.19%)	34
RIMS1	regulating synaptic membrane exocytosis 1	24 / 289 (8.30%)	566 / 10,202	4 / 294 (1.36%)	5 / 294 (1.70%)	31
TP53	tumor protein p53	24 / 289 (8.30%)	4,008 / 10,202	0 / 294 (0.00%)	9 / 294 (3.06%)	30
CCDC168	coiled-coil domain containing 168	24 / 289 (8.30%)	362 / 10,202	26 / 294 (8.84%)	6 / 294 (2.04%)	41
HLA-B	major histocompatibility complex, class I, B	24 / 289 (8.30%)	217 / 10,202	23 / 294 (7.82%)	2 / 294 (0.68%)	26
ASPM	asp (abnormal spindle) homolog, microcephaly associated (Drosophila)	24 / 289 (8.30%)	622 / 10,202	9 / 294 (3.06%)	1 / 294 (0.34%)	29
BSN	bassoon presynaptic cytomatrix protein	23 / 289 (7.96%)	578 / 10,202	1 / 294 (0.34%)	13 / 294 (4.42%)	33
BRWD3	bromodomain and WD repeat domain containing 3	23 / 289 (7.96%)	427 / 10,202	4 / 294 (1.36%)	5 / 294 (1.70%)	29
PCDH17	protocadherin 17	23 / 289 (7.96%)	588 / 10,202	1 / 294 (0.34%)	40 / 294 (13.61%)	34
MYO7B	myosin VIIB	23 / 289 (7.96%)	479 / 10,202	3 / 294 (1.02%)	1 / 294 (0.34%)	23
FCGBP	Fc fragment of IgG binding protein	23 / 289 (7.96%)	830 / 10,202	21 / 294 (7.14%)	6 / 294 (2.04%)	33
PTPRD	protein tyrosine phosphatase, receptor type, D	23 / 289 (7.96%)	696 / 10,202	9 / 294 (3.06%)	13 / 294 (4.42%)	28
HLA-A	major histocompatibility complex, class I, A	23 / 289 (7.96%)	174 / 10,202	21 / 294 (7.14%)	8 / 294 (2.72%)	23
KRAS	Kirsten rat sarcoma viral oncogene homolog	23 / 289 (7.96%)	839 / 10,202	2 / 294 (0.68%)	2 / 294 (0.68%)	15
BIRC6	baculoviral IAP repeat containing 6	23 / 289 (7.96%)	688 / 10,202	11 / 294 (3.74%)	3 / 294 (1.02%)	35
PLXNA1	plexin A1	23 / 289 (7.96%)	400 / 10,202	9 / 294 (3.06%)	8 / 294 (2.72%)	33
PCDH15	protocadherin-related 15	23 / 289 (7.96%)	1,004 / 10,202	9 / 294 (3.06%)	5 / 294 (1.70%)	28
PCDH19	protocadherin 19	23 / 289 (7.96%)	418 / 10,202	8 / 294 (2.72%)	0 / 294 (0.00%)	27
GOLGA6L6	golgin A6 family-like 6	23 / 289 (7.96%)	254 / 10,202	7 / 294 (2.38%)	11 / 294 (3.74%)	20
MYT1L	myelin transcription factor 1-like	22 / 289 (7.61%)	521 / 10,202	13 / 294 (4.42%)	4 / 294 (1.36%)	24
TET2	tet methylcytosine dioxygenase 2	22 / 289 (7.61%)	425 / 10,202	3 / 294 (1.02%)	4 / 294 (1.36%)	28
SCN7A	sodium channel, voltage gated, type VII alpha subunit	22 / 289 (7.61%)	453 / 10,202	7 / 294 (2.38%)	5 / 294 (1.70%)	26
PTPRF	protein tyrosine phosphatase, receptor type, F	22 / 289 (7.61%)	395 / 10,202	14 / 294 (4.76%)	4 / 294 (1.36%)	35
CFAP46	cilia and flagella associated protein 46	22 / 289 (7.61%)	397 / 10,202	7 / 294 (2.38%)	9 / 294 (3.06%)	27
DYNC1H1	dynein, cytoplasmic 1, heavy chain 1	22 / 289 (7.61%)	613 / 10,202	7 / 294 (2.38%)	17 / 294 (5.78%)	36
KIF26B	kinesin family member 26B	22 / 289 (7.61%)	465 / 10,202	17 / 294 (5.78%)	13 / 294 (4.42%)	24
PCNT	pericentrin	22 / 289 (7.61%)	510 / 10,202	8 / 294 (2.72%)	8 / 294 (2.72%)	33
IGF2BP2	insulin-like growth factor 2 mRNA binding protein 2	22 / 289 (7.61%)	263 / 10,202	54 / 294 (18.37%)	3 / 294 (1.02%)	18
BAHCC1	BAH domain and coiled-coil containing 1	22 / 289 (7.61%)	290 / 10,202	22 / 294 (7.48%)	13 / 294 (4.42%)	29
RBM39	RNA binding motif protein 39	22 / 289 (7.61%)	223 / 10,202	16 / 294 (5.44%)	2 / 294 (0.68%)	24
TSC2	tuberous sclerosis 2	22 / 289 (7.61%)	326 / 10,202	17 / 294 (5.78%)	7 / 294 (2.38%)	28
GOLGA6L10	golgin A6 family-like 10	22 / 289 (7.61%)	211 / 10,202	23 / 294 (7.82%)	3 / 294 (1.02%)	26
DCHS1	dachsous cadherin-related 1	22 / 289 (7.61%)	521 / 10,202	2 / 294 (0.68%)	7 / 294 (2.38%)	31
AKAP13	A kinase (PRKA) anchor protein 13	22 / 289 (7.61%)	475 / 10,202	23 / 294 (7.82%)	4 / 294 (1.36%)	34
TSIX	TSIX transcript, XIST antisense RNA	22 / 289 (7.61%)	345 / 10,202	0 / 294 (0.00%)	0 / 294 (0.00%)	28
HERC2	HECT and RLD domain containing E3 ubiquitin protein ligase 2	22 / 289 (7.61%)	788 / 10,202	5 / 294 (1.70%)	16 / 294 (5.44%)	34
FBN2	fibrillin 2	22 / 289 (7.61%)	705 / 10,202	5 / 294 (1.70%)	8 / 294 (2.72%)	27
FAT3	FAT atypical cadherin 3	22 / 289 (7.61%)	1,170 / 10,202	17 / 294 (5.78%)	10 / 294 (3.40%)	27
PLXNA3	plexin A3	22 / 289 (7.61%)	363 / 10,202	36 / 294 (12.24%)	5 / 294 (1.70%)	35
PKHD1L1	polycystic kidney and hepatic disease 1 (autosomal recessive)-like 1	22 / 289 (7.61%)	947 / 10,202	18 / 294 (6.12%)	1 / 294 (0.34%)	26
DCHS2	dachsous cadherin-related 2	22 / 289 (7.61%)	741 / 10,202	5 / 294 (1.70%)	20 / 294 (6.80%)	27
BRWD1	bromodomain and WD repeat domain containing 1	21 / 289 (7.27%)	382 / 10,202	10 / 294 (3.40%)	4 / 294 (1.36%)	23
ZNF536	zinc finger protein 536	21 / 289 (7.27%)	837 / 10,202	13 / 294 (4.42%)	3 / 294 (1.02%)	24
TRIO	trio Rho guanine nucleotide exchange factor	21 / 289 (7.27%)	539 / 10,202	20 / 294 (6.80%)	2 / 294 (0.68%)	27
ASH1L	ash1 (absent, small, or homeotic)-like (Drosophila)	21 / 289 (7.27%)	594 / 10,202	23 / 294 (7.82%)	1 / 294 (0.34%)	29
ADGRG4	adhesion G protein-coupled receptor G4	21 / 289 (7.27%)	734 / 10,202	17 / 294 (5.78%)	3 / 294 (1.02%)	26
CACNA1C	calcium channel, voltage-dependent, L type, alpha 1C subunit	21 / 289 (7.27%)	698 / 10,202	10 / 294 (3.40%)	6 / 294 (2.04%)	33
VCAN	versican	21 / 289 (7.27%)	667 / 10,202	0 / 294 (0.00%)	14 / 294 (4.76%)	30
UNC79	unc-79 homolog (C. elegans)	21 / 289 (7.27%)	668 / 10,202	7 / 294 (2.38%)	16 / 294 (5.44%)	27
PCDH11X	protocadherin 11 X-linked	21 / 289 (7.27%)	704 / 10,202	4 / 294 (1.36%)	6 / 294 (2.04%)	27
HELZ2	helicase with zinc finger 2, transcriptional coactivator	21 / 289 (7.27%)	382 / 10,202	6 / 294 (2.04%)	6 / 294 (2.04%)	30
NRK	Nik related kinase	21 / 289 (7.27%)	479 / 10,202	9 / 294 (3.06%)	1 / 294 (0.34%)	25
RB1	retinoblastoma 1	21 / 289 (7.27%)	497 / 10,202	2 / 294 (0.68%)	56 / 294 (19.05%)	28
ANK3	ankyrin 3, node of Ranvier (ankyrin G)	21 / 289 (7.27%)	829 / 10,202	7 / 294 (2.38%)	4 / 294 (1.36%)	32
LAMA5	laminin, alpha 5	21 / 289 (7.27%)	514 / 10,202	5 / 294 (1.70%)	6 / 294 (2.04%)	38
ZFP36L1	ZFP36 ring finger protein-like 1	21 / 289 (7.27%)	294 / 10,202	7 / 294 (2.38%)	6 / 294 (2.04%)	24
GON4L	gon-4-like (C. elegans)	21 / 289 (7.27%)	480 / 10,202	23 / 294 (7.82%)	0 / 294 (0.00%)	37
FLNC	filamin C, gamma	21 / 289 (7.27%)	657 / 10,202	4 / 294 (1.36%)	20 / 294 (6.80%)	30
MED12	mediator complex subunit 12	21 / 289 (7.27%)	477 / 10,202	4 / 294 (1.36%)	4 / 294 (1.36%)	23
ZSWIM8	zinc finger, SWIM-type containing 8	21 / 289 (7.27%)	306 / 10,202	5 / 294 (1.70%)	3 / 294 (1.02%)	30
MYH8	myosin, heavy chain 8, skeletal muscle, perinatal	21 / 289 (7.27%)	622 / 10,202	0 / 294 (0.00%)	10 / 294 (3.40%)	23
EP400	E1A binding protein p400	21 / 289 (7.27%)	541 / 10,202	8 / 294 (2.72%)	6 / 294 (2.04%)	25
ATP10A	ATPase, class V, type 10A	21 / 289 (7.27%)	497 / 10,202	8 / 294 (2.72%)	14 / 294 (4.76%)	26
DOCK4	dedicator of cytokinesis 4	21 / 289 (7.27%)	490 / 10,202	7 / 294 (2.38%)	12 / 294 (4.08%)	23
SI	sucrase-isomaltase (alpha-glucosidase)	21 / 289 (7.27%)	749 / 10,202	53 / 294 (18.03%)	5 / 294 (1.70%)	25
SPATA31D1	SPATA31 subfamily D, member 1	21 / 289 (7.27%)	474 / 10,202	3 / 294 (1.02%)	5 / 294 (1.70%)	23
BCOR	BCL6 corepressor	21 / 289 (7.27%)	419 / 10,202	3 / 294 (1.02%)	3 / 294 (1.02%)	25
GPRASP1	G protein-coupled receptor associated sorting protein 1	21 / 289 (7.27%)	312 / 10,202	8 / 294 (2.72%)	0 / 294 (0.00%)	23
MYO9A	myosin IXA	21 / 289 (7.27%)	422 / 10,202	18 / 294 (6.12%)	3 / 294 (1.02%)	27
PDZD2	PDZ domain containing 2	21 / 289 (7.27%)	615 / 10,202	9 / 294 (3.06%)	4 / 294 (1.36%)	22
IGFN1	immunoglobulin-like and fibronectin type III domain containing 1	20 / 289 (6.92%)	333 / 10,202	9 / 294 (3.06%)	1 / 294 (0.34%)	26
MPDZ	multiple PDZ domain protein	20 / 289 (6.92%)	360 / 10,202	10 / 294 (3.40%)	4 / 294 (1.36%)	24
DSCAML1	Down syndrome cell adhesion molecule like 1	20 / 289 (6.92%)	566 / 10,202	0 / 294 (0.00%)	52 / 294 (17.69%)	22
TAF1	TAF1 RNA polymerase II, TATA box binding protein (TBP)-associated factor, 250kDa	20 / 289 (6.92%)	395 / 10,202	4 / 294 (1.36%)	6 / 294 (2.04%)	22
MYH9	myosin, heavy chain 9, non-muscle	20 / 289 (6.92%)	455 / 10,202	7 / 294 (2.38%)	5 / 294 (1.70%)	31
GTF3C1	general transcription factor IIIC, polypeptide 1, alpha 220kDa	20 / 289 (6.92%)	452 / 10,202	4 / 294 (1.36%)	3 / 294 (1.02%)	31
CMYA5	cardiomyopathy associated 5	20 / 289 (6.92%)	649 / 10,202	0 / 294 (0.00%)	12 / 294 (4.08%)	24
CELSR2	cadherin, EGF LAG seven-pass G-type receptor 2	20 / 289 (6.92%)	456 / 10,202	3 / 294 (1.02%)	28 / 294 (9.52%)	30
AC215219.2	AC215219.2	20 / 289 (6.92%)	215 / 10,202	0 / 294 (0.00%)	0 / 294 (0.00%)	15
TRPS1	trichorhinophalangeal syndrome I	20 / 289 (6.92%)	582 / 10,202	25 / 294 (8.50%)	3 / 294 (1.02%)	27
FAM47C	family with sequence similarity 47, member C	20 / 289 (6.92%)	547 / 10,202	3 / 294 (1.02%)	2 / 294 (0.68%)	23
BCL11A	B-cell CLL/lymphoma 11A (zinc finger protein)	20 / 289 (6.92%)	422 / 10,202	6 / 294 (2.04%)	2 / 294 (0.68%)	23
CDH23	cadherin-related 23	20 / 289 (6.92%)	640 / 10,202	7 / 294 (2.38%)	3 / 294 (1.02%)	25
NPAP1	nuclear pore associated protein 1	20 / 289 (6.92%)	832 / 10,202	8 / 294 (2.72%)	11 / 294 (3.74%)	20
DLC1	DLC1 Rho GTPase activating protein	20 / 289 (6.92%)	469 / 10,202	2 / 294 (0.68%)	10 / 294 (3.40%)	24
GOLGB1	golgin B1	20 / 289 (6.92%)	462 / 10,202	7 / 294 (2.38%)	7 / 294 (2.38%)	29
VPS13A	vacuolar protein sorting 13 homolog A (S. cerevisiae)	20 / 289 (6.92%)	454 / 10,202	3 / 294 (1.02%)	6 / 294 (2.04%)	23
MYH15	myosin, heavy chain 15	20 / 289 (6.92%)	481 / 10,202	5 / 294 (1.70%)	12 / 294 (4.08%)	26
TNIK	TRAF2 and NCK interacting kinase	20 / 289 (6.92%)	420 / 10,202	57 / 294 (19.39%)	1 / 294 (0.34%)	20
STAG2	stromal antigen 2	20 / 289 (6.92%)	376 / 10,202	10 / 294 (3.40%)	6 / 294 (2.04%)	24
KIAA1109	KIAA1109	20 / 289 (6.92%)	715 / 10,202	3 / 294 (1.02%)	10 / 294 (3.40%)	27
PTPRT	protein tyrosine phosphatase, receptor type, T	20 / 289 (6.92%)	720 / 10,202	8 / 294 (2.72%)	6 / 294 (2.04%)	24
PUM1	pumilio RNA-binding family member 1	20 / 289 (6.92%)	283 / 10,202	10 / 294 (3.40%)	16 / 294 (5.44%)	27
LRBA	LPS-responsive vesicle trafficking, beach and anchor containing	20 / 289 (6.92%)	446 / 10,202	6 / 294 (2.04%)	19 / 294 (6.46%)	24
CAMTA1	calmodulin binding transcription activator 1	20 / 289 (6.92%)	467 / 10,202	9 / 294 (3.06%)	31 / 294 (10.54%)	22
DMXL2	Dmx-like 2	20 / 289 (6.92%)	476 / 10,202	3 / 294 (1.02%)	21 / 294 (7.14%)	25
SACS	sacsin molecular chaperone	20 / 289 (6.92%)	769 / 10,202	9 / 294 (3.06%)	45 / 294 (15.31%)	27
MAP2	microtubule-associated protein 2	20 / 289 (6.92%)	544 / 10,202	3 / 294 (1.02%)	64 / 294 (21.77%)	27
CACNA1F	calcium channel, voltage-dependent, L type, alpha 1F subunit	20 / 289 (6.92%)	390 / 10,202	4 / 294 (1.36%)	4 / 294 (1.36%)	20
DDX3X	DEAD (Asp-Glu-Ala-Asp) box helicase 3, X-linked	20 / 289 (6.92%)	283 / 10,202	3 / 294 (1.02%)	4 / 294 (1.36%)	20
PKHD1	polycystic kidney and hepatic disease 1 (autosomal recessive)	20 / 289 (6.92%)	861 / 10,202	15 / 294 (5.10%)	5 / 294 (1.70%)	23
ROCK2	Rho-associated, coiled-coil containing protein kinase 2	20 / 289 (6.92%)	296 / 10,202	11 / 294 (3.74%)	4 / 294 (1.36%)	13
MYCBP2	MYC binding protein 2, E3 ubiquitin protein ligase	20 / 289 (6.92%)	621 / 10,202	16 / 294 (5.44%)	12 / 294 (4.08%)	27
HTR2C	5-hydroxytryptamine (serotonin) receptor 2C, G protein-coupled	20 / 289 (6.92%)	321 / 10,202	11 / 294 (3.74%)	4 / 294 (1.36%)	21
KALRN	kalirin, RhoGEF kinase	20 / 289 (6.92%)	617 / 10,202	7 / 294 (2.38%)	8 / 294 (2.72%)	26
GRIA3	glutamate receptor, ionotropic, AMPA 3	19 / 289 (6.57%)	355 / 10,202	10 / 294 (3.40%)	6 / 294 (2.04%)	21
WDR33	WD repeat domain 33	19 / 289 (6.57%)	373 / 10,202	3 / 294 (1.02%)	2 / 294 (0.68%)	25
MTUS2	microtubule associated tumor suppressor candidate 2	19 / 289 (6.57%)	527 / 10,202	8 / 294 (2.72%)	45 / 294 (15.31%)	22
SPEG	SPEG complex locus	19 / 289 (6.57%)	600 / 10,202	4 / 294 (1.36%)	73 / 294 (24.83%)	24
MGA	MGA, MAX dimerization protein	19 / 289 (6.57%)	539 / 10,202	1 / 294 (0.34%)	27 / 294 (9.18%)	24
IGSF10	immunoglobulin superfamily, member 10	19 / 289 (6.57%)	527 / 10,202	35 / 294 (11.90%)	3 / 294 (1.02%)	28
PREX1	phosphatidylinositol-3,4,5-trisphosphate-dependent Rac exchange factor 1	19 / 289 (6.57%)	402 / 10,202	3 / 294 (1.02%)	8 / 294 (2.72%)	18
SIPA1L3	signal-induced proliferation-associated 1 like 3	19 / 289 (6.57%)	421 / 10,202	23 / 294 (7.82%)	4 / 294 (1.36%)	24
CASZ1	castor zinc finger 1	19 / 289 (6.57%)	388 / 10,202	9 / 294 (3.06%)	31 / 294 (10.54%)	30
BPTF	bromodomain PHD finger transcription factor	19 / 289 (6.57%)	415 / 10,202	24 / 294 (8.16%)	2 / 294 (0.68%)	22
KDM5B	lysine (K)-specific demethylase 5B	19 / 289 (6.57%)	318 / 10,202	8 / 294 (2.72%)	2 / 294 (0.68%)	21
PIK3R1	phosphoinositide-3-kinase, regulatory subunit 1 (alpha)	19 / 289 (6.57%)	540 / 10,202	0 / 294 (0.00%)	16 / 294 (5.44%)	25
BOD1L1	biorientation of chromosomes in cell division 1-like 1	19 / 289 (6.57%)	473 / 10,202	3 / 294 (1.02%)	2 / 294 (0.68%)	25
NRXN1	neurexin 1	19 / 289 (6.57%)	751 / 10,202	5 / 294 (1.70%)	5 / 294 (1.70%)	23
FMN2	formin 2	19 / 289 (6.57%)	731 / 10,202	15 / 294 (5.10%)	9 / 294 (3.06%)	22
ZC3H12B	zinc finger CCCH-type containing 12B	19 / 289 (6.57%)	250 / 10,202	6 / 294 (2.04%)	3 / 294 (1.02%)	20
CROCCP2	ciliary rootlet coiled-coil, rootletin pseudogene 2	19 / 289 (6.57%)	260 / 10,202	0 / 294 (0.00%)	0 / 294 (0.00%)	26
SPTA1	spectrin, alpha, erythrocytic 1	19 / 289 (6.57%)	1,126 / 10,202	19 / 294 (6.46%)	1 / 294 (0.34%)	20
BCR	breakpoint cluster region	19 / 289 (6.57%)	330 / 10,202	10 / 294 (3.40%)	3 / 294 (1.02%)	24
KMT2A	lysine (K)-specific methyltransferase 2A	19 / 289 (6.57%)	602 / 10,202	0 / 294 (0.00%)	51 / 294 (17.35%)	28
VPS13D	vacuolar protein sorting 13 homolog D (S. cerevisiae)	19 / 289 (6.57%)	611 / 10,202	9 / 294 (3.06%)	29 / 294 (9.86%)	29
HIVEP2	human immunodeficiency virus type I enhancer binding protein 2	19 / 289 (6.57%)	449 / 10,202	5 / 294 (1.70%)	16 / 294 (5.44%)	28
MDGA2	MAM domain containing glycosylphosphatidylinositol anchor 2	19 / 289 (6.57%)	425 / 10,202	6 / 294 (2.04%)	5 / 294 (1.70%)	24
SLITRK5	SLIT and NTRK-like family, member 5	19 / 289 (6.57%)	457 / 10,202	18 / 294 (6.12%)	9 / 294 (3.06%)	19
ZEB2	zinc finger E-box binding homeobox 2	19 / 289 (6.57%)	449 / 10,202	4 / 294 (1.36%)	7 / 294 (2.38%)	23
PCDHA2	protocadherin alpha 2	19 / 289 (6.57%)	449 / 10,202	8 / 294 (2.72%)	3 / 294 (1.02%)	21
DLG2	discs, large homolog 2 (Drosophila)	19 / 289 (6.57%)	465 / 10,202	25 / 294 (8.50%)	11 / 294 (3.74%)	23
CSMD2	CUB and Sushi multiple domains 2	19 / 289 (6.57%)	969 / 10,202	9 / 294 (3.06%)	12 / 294 (4.08%)	22
KLHL4	kelch-like family member 4	19 / 289 (6.57%)	379 / 10,202	2 / 294 (0.68%)	4 / 294 (1.36%)	19
SZT2	seizure threshold 2 homolog (mouse)	19 / 289 (6.57%)	528 / 10,202	14 / 294 (4.76%)	3 / 294 (1.02%)	27
DSP	desmoplakin	19 / 289 (6.57%)	565 / 10,202	16 / 294 (5.44%)	10 / 294 (3.40%)	30
KIF4A	kinesin family member 4A	19 / 289 (6.57%)	249 / 10,202	6 / 294 (2.04%)	4 / 294 (1.36%)	19
KDM6A	lysine (K)-specific demethylase 6A	19 / 289 (6.57%)	419 / 10,202	5 / 294 (1.70%)	9 / 294 (3.06%)	30
CDK12	cyclin-dependent kinase 12	19 / 289 (6.57%)	331 / 10,202	14 / 294 (4.76%)	2 / 294 (0.68%)	19
PABPC5	poly(A) binding protein, cytoplasmic 5	19 / 289 (6.57%)	335 / 10,202	2 / 294 (0.68%)	3 / 294 (1.02%)	24
MYH13	myosin, heavy chain 13, skeletal muscle	19 / 289 (6.57%)	570 / 10,202	0 / 294 (0.00%)	10 / 294 (3.40%)	25
DPP6	dipeptidyl-peptidase 6	19 / 289 (6.57%)	504 / 10,202	7 / 294 (2.38%)	23 / 294 (7.82%)	22
DNAH7	dynein, axonemal, heavy chain 7	19 / 289 (6.57%)	898 / 10,202	21 / 294 (7.14%)	8 / 294 (2.72%)	28
LRP1	low density lipoprotein receptor-related protein 1	19 / 289 (6.57%)	738 / 10,202	8 / 294 (2.72%)	1 / 294 (0.34%)	31
WDFY3	WD repeat and FYVE domain containing 3	19 / 289 (6.57%)	635 / 10,202	6 / 294 (2.04%)	5 / 294 (1.70%)	22
MLLT4	myeloid/lymphoid or mixed-lineage leukemia (trithorax homolog, Drosophila); translocated to, 4	19 / 289 (6.57%)	439 / 10,202	3 / 294 (1.02%)	26 / 294 (8.84%)	24
MYO15A	myosin XVA	19 / 289 (6.57%)	593 / 10,202	6 / 294 (2.04%)	10 / 294 (3.40%)	26
DIDO1	death inducer-obliterator 1	19 / 289 (6.57%)	561 / 10,202	7 / 294 (2.38%)	6 / 294 (2.04%)	27
PTPN13	protein tyrosine phosphatase, non-receptor type 13 (APO-1/CD95 (Fas)-associated phosphatase)	19 / 289 (6.57%)	374 / 10,202	8 / 294 (2.72%)	15 / 294 (5.10%)	23
TG	thyroglobulin	19 / 289 (6.57%)	725 / 10,202	31 / 294 (10.54%)	2 / 294 (0.68%)	23
LAMA3	laminin, alpha 3	19 / 289 (6.57%)	539 / 10,202	7 / 294 (2.38%)	5 / 294 (1.70%)	20
SPTBN5	spectrin, beta, non-erythrocytic 5	19 / 289 (6.57%)	424 / 10,202	1 / 294 (0.34%)	26 / 294 (8.84%)	21
RUNX1T1	runt-related transcription factor 1; translocated to, 1 (cyclin D-related)	19 / 289 (6.57%)	528 / 10,202	10 / 294 (3.40%)	2 / 294 (0.68%)	18
AFF3	AF4/FMR2 family, member 3	19 / 289 (6.57%)	405 / 10,202	2 / 294 (0.68%)	4 / 294 (1.36%)	25
NBEAL1	neurobeachin-like 1	19 / 289 (6.57%)	327 / 10,202	7 / 294 (2.38%)	51 / 294 (17.35%)	22
TCHH	trichohyalin	19 / 289 (6.57%)	462 / 10,202	27 / 294 (9.18%)	1 / 294 (0.34%)	31
FAM230B	family with sequence similarity 230, member B (non-protein coding)	19 / 289 (6.57%)	164 / 10,202	0 / 294 (0.00%)	0 / 294 (0.00%)	21
ROCK1	Rho-associated, coiled-coil containing protein kinase 1	18 / 289 (6.23%)	329 / 10,202	9 / 294 (3.06%)	0 / 294 (0.00%)	20
F8	coagulation factor VIII, procoagulant component	18 / 289 (6.23%)	530 / 10,202	36 / 294 (12.24%)	5 / 294 (1.70%)	19
ADGRL3	adhesion G protein-coupled receptor L3	18 / 289 (6.23%)	588 / 10,202	7 / 294 (2.38%)	7 / 294 (2.38%)	25
C5orf42	chromosome 5 open reading frame 42	18 / 289 (6.23%)	429 / 10,202	11 / 294 (3.74%)	3 / 294 (1.02%)	21
ERBB3	erb-b2 receptor tyrosine kinase 3	18 / 289 (6.23%)	400 / 10,202	9 / 294 (3.06%)	1 / 294 (0.34%)	24
MEGF8	multiple EGF-like-domains 8	18 / 289 (6.23%)	458 / 10,202	19 / 294 (6.46%)	10 / 294 (3.40%)	23
ARHGEF2	Rho/Rac guanine nucleotide exchange factor (GEF) 2	18 / 289 (6.23%)	224 / 10,202	22 / 294 (7.48%)	0 / 294 (0.00%)	19
MALAT1	metastasis associated lung adenocarcinoma transcript 1 (non-protein coding)	18 / 289 (6.23%)	511 / 10,202	41 / 294 (13.95%)	3 / 294 (1.02%)	33
FAM178A	family with sequence similarity 178, member A	18 / 289 (6.23%)	241 / 10,202	4 / 294 (1.36%)	14 / 294 (4.76%)	23
DOCK11	dedicator of cytokinesis 11	18 / 289 (6.23%)	397 / 10,202	8 / 294 (2.72%)	3 / 294 (1.02%)	22
SPTBN1	spectrin, beta, non-erythrocytic 1	18 / 289 (6.23%)	452 / 10,202	3 / 294 (1.02%)	5 / 294 (1.70%)	23
XIST	X inactive specific transcript (non-protein coding)	18 / 289 (6.23%)	554 / 10,202	0 / 294 (0.00%)	0 / 294 (0.00%)	30
THOC2	THO complex 2	18 / 289 (6.23%)	359 / 10,202	11 / 294 (3.74%)	4 / 294 (1.36%)	19
LILRB5	leukocyte immunoglobulin-like receptor, subfamily B (with TM and ITIM domains), member 5	18 / 289 (6.23%)	436 / 10,202	18 / 294 (6.12%)	10 / 294 (3.40%)	20
FBN1	fibrillin 1	18 / 289 (6.23%)	554 / 10,202	1 / 294 (0.34%)	22 / 294 (7.48%)	26
CNTNAP3	contactin associated protein-like 3	18 / 289 (6.23%)	366 / 10,202	4 / 294 (1.36%)	3 / 294 (1.02%)	18
FRYL	FRY-like	18 / 289 (6.23%)	439 / 10,202	14 / 294 (4.76%)	2 / 294 (0.68%)	25
SLC4A4	solute carrier family 4 (sodium bicarbonate cotransporter), member 4	18 / 289 (6.23%)	327 / 10,202	13 / 294 (4.42%)	3 / 294 (1.02%)	21
HTT	huntingtin	18 / 289 (6.23%)	471 / 10,202	6 / 294 (2.04%)	5 / 294 (1.70%)	24
NFE2L2	nuclear factor, erythroid 2-like 2	18 / 289 (6.23%)	369 / 10,202	15 / 294 (5.10%)	4 / 294 (1.36%)	21
TRIOBP	TRIO and F-actin binding protein	18 / 289 (6.23%)	462 / 10,202	6 / 294 (2.04%)	2 / 294 (0.68%)	27
NLGN1	neuroligin 1	18 / 289 (6.23%)	351 / 10,202	58 / 294 (19.73%)	5 / 294 (1.70%)	20
GRIN2A	glutamate receptor, ionotropic, N-methyl D-aspartate 2A	18 / 289 (6.23%)	681 / 10,202	19 / 294 (6.46%)	1 / 294 (0.34%)	20
SIGLEC1	sialic acid binding Ig-like lectin 1, sialoadhesin	18 / 289 (6.23%)	426 / 10,202	6 / 294 (2.04%)	8 / 294 (2.72%)	19
NCOR1	nuclear receptor corepressor 1	18 / 289 (6.23%)	505 / 10,202	2 / 294 (0.68%)	11 / 294 (3.74%)	26
HECW1	HECT, C2 and WW domain containing E3 ubiquitin protein ligase 1	18 / 289 (6.23%)	623 / 10,202	1 / 294 (0.34%)	2 / 294 (0.68%)	21
MYH2	myosin, heavy chain 2, skeletal muscle, adult	18 / 289 (6.23%)	692 / 10,202	0 / 294 (0.00%)	10 / 294 (3.40%)	19
WIZ	widely interspaced zinc finger motifs	18 / 289 (6.23%)	204 / 10,202	6 / 294 (2.04%)	4 / 294 (1.36%)	24
SETD5	SET domain containing 5	18 / 289 (6.23%)	296 / 10,202	5 / 294 (1.70%)	5 / 294 (1.70%)	23
DYNC2H1	dynein, cytoplasmic 2, heavy chain 1	18 / 289 (6.23%)	559 / 10,202	33 / 294 (11.22%)	18 / 294 (6.12%)	23
TPR	translocated promoter region, nuclear basket protein	18 / 289 (6.23%)	449 / 10,202	15 / 294 (5.10%)	2 / 294 (0.68%)	19
PLCH1	phospholipase C, eta 1	18 / 289 (6.23%)	476 / 10,202	36 / 294 (12.24%)	3 / 294 (1.02%)	27
SPTAN1	spectrin, alpha, non-erythrocytic 1	18 / 289 (6.23%)	446 / 10,202	14 / 294 (4.76%)	1 / 294 (0.34%)	27
MAST4	microtubule associated serine/threonine kinase family member 4	18 / 289 (6.23%)	415 / 10,202	0 / 294 (0.00%)	18 / 294 (6.12%)	24
ITSN2	intersectin 2	18 / 289 (6.23%)	317 / 10,202	11 / 294 (3.74%)	3 / 294 (1.02%)	24
CENPF	centromere protein F, 350/400kDa	18 / 289 (6.23%)	523 / 10,202	10 / 294 (3.40%)	5 / 294 (1.70%)	31
GPR179	G protein-coupled receptor 179	18 / 289 (6.23%)	397 / 10,202	4 / 294 (1.36%)	4 / 294 (1.36%)	25
CIC	capicua transcriptional repressor	18 / 289 (6.23%)	414 / 10,202	19 / 294 (6.46%)	10 / 294 (3.40%)	24
COL11A1	collagen, type XI, alpha 1	18 / 289 (6.23%)	831 / 10,202	2 / 294 (0.68%)	22 / 294 (7.48%)	21
DOPEY2	dopey family member 2	18 / 289 (6.23%)	415 / 10,202	10 / 294 (3.40%)	5 / 294 (1.70%)	24
CACNA1B	calcium channel, voltage-dependent, N type, alpha 1B subunit	18 / 289 (6.23%)	523 / 10,202	21 / 294 (7.14%)	4 / 294 (1.36%)	23
SETD2	SET domain containing 2	18 / 289 (6.23%)	490 / 10,202	3 / 294 (1.02%)	11 / 294 (3.74%)	20
CACNA1H	calcium channel, voltage-dependent, T type, alpha 1H subunit	18 / 289 (6.23%)	455 / 10,202	17 / 294 (5.78%)	13 / 294 (4.42%)	23
MED13	mediator complex subunit 13	18 / 289 (6.23%)	433 / 10,202	23 / 294 (7.82%)	2 / 294 (0.68%)	28
ZNF236	zinc finger protein 236	18 / 289 (6.23%)	378 / 10,202	7 / 294 (2.38%)	15 / 294 (5.10%)	26
MXRA5	matrix-remodelling associated 5	18 / 289 (6.23%)	778 / 10,202	17 / 294 (5.78%)	3 / 294 (1.02%)	25
PCDHB7	protocadherin beta 7	17 / 289 (5.88%)	523 / 10,202	8 / 294 (2.72%)	3 / 294 (1.02%)	20
COL6A6	collagen, type VI, alpha 6	17 / 289 (5.88%)	602 / 10,202	12 / 294 (4.08%)	6 / 294 (2.04%)	21
HERC1	HECT and RLD domain containing E3 ubiquitin protein ligase family member 1	17 / 289 (5.88%)	550 / 10,202	9 / 294 (3.06%)	4 / 294 (1.36%)	30
ADCY8	adenylate cyclase 8 (brain)	17 / 289 (5.88%)	577 / 10,202	31 / 294 (10.54%)	2 / 294 (0.68%)	19
ACACB	acetyl-CoA carboxylase beta	17 / 289 (5.88%)	482 / 10,202	3 / 294 (1.02%)	7 / 294 (2.38%)	21
HECTD4	HECT domain containing E3 ubiquitin protein ligase 4	17 / 289 (5.88%)	605 / 10,202	4 / 294 (1.36%)	7 / 294 (2.38%)	24
WDR81	WD repeat domain 81	17 / 289 (5.88%)	223 / 10,202	4 / 294 (1.36%)	6 / 294 (2.04%)	28
MGAM	maltase-glucoamylase (alpha-glucosidase)	17 / 289 (5.88%)	704 / 10,202	5 / 294 (1.70%)	24 / 294 (8.16%)	20
CDH12	cadherin 12, type 2 (N-cadherin 2)	17 / 289 (5.88%)	545 / 10,202	15 / 294 (5.10%)	4 / 294 (1.36%)	21
ECE2	endothelin converting enzyme 2	17 / 289 (5.88%)	336 / 10,202	53 / 294 (18.03%)	4 / 294 (1.36%)	20
CCDC108	coiled-coil domain containing 108	17 / 289 (5.88%)	466 / 10,202	3 / 294 (1.02%)	74 / 294 (25.17%)	19
MAP3K15	mitogen-activated protein kinase kinase kinase 15	17 / 289 (5.88%)	293 / 10,202	13 / 294 (4.42%)	0 / 294 (0.00%)	20
CHD2	chromodomain helicase DNA binding protein 2	17 / 289 (5.88%)	369 / 10,202	26 / 294 (8.84%)	3 / 294 (1.02%)	20
NWD1	NACHT and WD repeat domain containing 1	17 / 289 (5.88%)	397 / 10,202	4 / 294 (1.36%)	1 / 294 (0.34%)	23
ZC3H11A	zinc finger CCCH-type containing 11A	17 / 289 (5.88%)	220 / 10,202	8 / 294 (2.72%)	1 / 294 (0.34%)	22
CFAP74	cilia and flagella associated protein 74	17 / 289 (5.88%)	236 / 10,202	11 / 294 (3.74%)	29 / 294 (9.86%)	21
TNXB	tenascin XB	17 / 289 (5.88%)	669 / 10,202	23 / 294 (7.82%)	2 / 294 (0.68%)	21
ADAMTS16	ADAM metallopeptidase with thrombospondin type 1 motif, 16	17 / 289 (5.88%)	529 / 10,202	23 / 294 (7.82%)	5 / 294 (1.70%)	20
NBEAL2	neurobeachin-like 2	17 / 289 (5.88%)	334 / 10,202	3 / 294 (1.02%)	12 / 294 (4.08%)	24
ZFX	zinc finger protein, X-linked	17 / 289 (5.88%)	220 / 10,202	13 / 294 (4.42%)	0 / 294 (0.00%)	18
FLG2	filaggrin family member 2	17 / 289 (5.88%)	672 / 10,202	27 / 294 (9.18%)	1 / 294 (0.34%)	23
ATAD2	ATPase family, AAA domain containing 2	17 / 289 (5.88%)	348 / 10,202	24 / 294 (8.16%)	4 / 294 (1.36%)	24
PCNX	pecanex homolog (Drosophila)	17 / 289 (5.88%)	386 / 10,202	6 / 294 (2.04%)	8 / 294 (2.72%)	22
KNTC1	kinetochore associated 1	17 / 289 (5.88%)	335 / 10,202	6 / 294 (2.04%)	7 / 294 (2.38%)	21
LRP5	low density lipoprotein receptor-related protein 5	17 / 289 (5.88%)	327 / 10,202	36 / 294 (12.24%)	1 / 294 (0.34%)	21
DCC	DCC netrin 1 receptor	17 / 289 (5.88%)	657 / 10,202	1 / 294 (0.34%)	10 / 294 (3.40%)	22
GABRB3	gamma-aminobutyric acid (GABA) A receptor, beta 3	17 / 289 (5.88%)	346 / 10,202	5 / 294 (1.70%)	16 / 294 (5.44%)	22
TRIM9	tripartite motif containing 9	17 / 289 (5.88%)	265 / 10,202	7 / 294 (2.38%)	2 / 294 (0.68%)	20
PRUNE2	prune homolog 2 (Drosophila)	17 / 289 (5.88%)	658 / 10,202	3 / 294 (1.02%)	6 / 294 (2.04%)	23
HIVEP1	human immunodeficiency virus type I enhancer binding protein 1	17 / 289 (5.88%)	445 / 10,202	16 / 294 (5.44%)	11 / 294 (3.74%)	23
KCNA1	potassium channel, voltage gated shaker related subfamily A, member 1	17 / 289 (5.88%)	352 / 10,202	6 / 294 (2.04%)	6 / 294 (2.04%)	22
NFAT5	nuclear factor of activated T-cells 5, tonicity-responsive	17 / 289 (5.88%)	258 / 10,202	6 / 294 (2.04%)	5 / 294 (1.70%)	36
NFASC	neurofascin	17 / 289 (5.88%)	501 / 10,202	8 / 294 (2.72%)	2 / 294 (0.68%)	22
CEP192	centrosomal protein 192kDa	17 / 289 (5.88%)	365 / 10,202	3 / 294 (1.02%)	5 / 294 (1.70%)	21
KANSL1	KAT8 regulatory NSL complex subunit 1	17 / 289 (5.88%)	363 / 10,202	5 / 294 (1.70%)	3 / 294 (1.02%)	21
CACNB4	calcium channel, voltage-dependent, beta 4 subunit	17 / 289 (5.88%)	229 / 10,202	5 / 294 (1.70%)	4 / 294 (1.36%)	15
ARID1B	AT rich interactive domain 1B (SWI1-like)	17 / 289 (5.88%)	489 / 10,202	4 / 294 (1.36%)	24 / 294 (8.16%)	25
STAB1	stabilin 1	17 / 289 (5.88%)	479 / 10,202	0 / 294 (0.00%)	16 / 294 (5.44%)	28
SMARCA4	SWI/SNF related, matrix associated, actin dependent regulator of chromatin, subfamily a, member 4	17 / 289 (5.88%)	493 / 10,202	14 / 294 (4.76%)	15 / 294 (5.10%)	23
TEX15	testis expressed 15	17 / 289 (5.88%)	529 / 10,202	0 / 294 (0.00%)	3 / 294 (1.02%)	28
CELSR3	cadherin, EGF LAG seven-pass G-type receptor 3	17 / 289 (5.88%)	450 / 10,202	3 / 294 (1.02%)	13 / 294 (4.42%)	24
ITGB4	integrin, beta 4	17 / 289 (5.88%)	365 / 10,202	26 / 294 (8.84%)	3 / 294 (1.02%)	20
FLT1	fms-related tyrosine kinase 1	17 / 289 (5.88%)	379 / 10,202	6 / 294 (2.04%)	45 / 294 (15.31%)	22
SPTBN4	spectrin, beta, non-erythrocytic 4	17 / 289 (5.88%)	449 / 10,202	18 / 294 (6.12%)	7 / 294 (2.38%)	22
RALGAPA1	Ral GTPase activating protein, alpha subunit 1 (catalytic)	17 / 289 (5.88%)	298 / 10,202	8 / 294 (2.72%)	3 / 294 (1.02%)	17
PLCB1	phospholipase C, beta 1 (phosphoinositide-specific)	17 / 289 (5.88%)	486 / 10,202	8 / 294 (2.72%)	8 / 294 (2.72%)	21
ERBB2	erb-b2 receptor tyrosine kinase 2	17 / 289 (5.88%)	353 / 10,202	23 / 294 (7.82%)	3 / 294 (1.02%)	18
THSD7B	thrombospondin, type I, domain containing 7B	17 / 289 (5.88%)	676 / 10,202	3 / 294 (1.02%)	7 / 294 (2.38%)	20
DCX	doublecortin	17 / 289 (5.88%)	304 / 10,202	10 / 294 (3.40%)	4 / 294 (1.36%)	14
CDH11	cadherin 11, type 2, OB-cadherin (osteoblast)	17 / 289 (5.88%)	464 / 10,202	6 / 294 (2.04%)	7 / 294 (2.38%)	18
ATP2B3	ATPase, Ca++ transporting, plasma membrane 3	17 / 289 (5.88%)	388 / 10,202	34 / 294 (11.56%)	6 / 294 (2.04%)	27
BDP1	B double prime 1, subunit of RNA polymerase III transcription initiation factor IIIB	17 / 289 (5.88%)	384 / 10,202	0 / 294 (0.00%)	13 / 294 (4.42%)	23
ROBO1	roundabout, axon guidance receptor, homolog 1 (Drosophila)	17 / 289 (5.88%)	496 / 10,202	5 / 294 (1.70%)	26 / 294 (8.84%)	22
FNDC1	fibronectin type III domain containing 1	17 / 289 (5.88%)	486 / 10,202	3 / 294 (1.02%)	24 / 294 (8.16%)	22
DCAF12L1	DDB1 and CUL4 associated factor 12-like 1	17 / 289 (5.88%)	339 / 10,202	10 / 294 (3.40%)	4 / 294 (1.36%)	18
UHRF1BP1	UHRF1 binding protein 1	17 / 289 (5.88%)	272 / 10,202	15 / 294 (5.10%)	3 / 294 (1.02%)	18
SPHKAP	SPHK1 interactor, AKAP domain containing	17 / 289 (5.88%)	706 / 10,202	1 / 294 (0.34%)	76 / 294 (25.85%)	19
TAB3	TGF-beta activated kinase 1/MAP3K7 binding protein 3	17 / 289 (5.88%)	240 / 10,202	5 / 294 (1.70%)	1 / 294 (0.34%)	21
RBM10	RNA binding motif protein 10	17 / 289 (5.88%)	249 / 10,202	4 / 294 (1.36%)	3 / 294 (1.02%)	17
FRY	furry homolog (Drosophila)	17 / 289 (5.88%)	557 / 10,202	4 / 294 (1.36%)	45 / 294 (15.31%)	24
UTP20	UTP20, small subunit (SSU) processome component, homolog (yeast)	17 / 289 (5.88%)	408 / 10,202	4 / 294 (1.36%)	4 / 294 (1.36%)	20
INTS3	integrator complex subunit 3	17 / 289 (5.88%)	304 / 10,202	23 / 294 (7.82%)	1 / 294 (0.34%)	20
ALMS1	Alstrom syndrome 1	17 / 289 (5.88%)	637 / 10,202	3 / 294 (1.02%)	4 / 294 (1.36%)	19
COL11A2	collagen, type XI, alpha 2	17 / 289 (5.88%)	390 / 10,202	17 / 294 (5.78%)	3 / 294 (1.02%)	17
MAGEC1	melanoma antigen family C1	17 / 289 (5.88%)	614 / 10,202	20 / 294 (6.80%)	7 / 294 (2.38%)	19
COL6A5	collagen, type VI, alpha 5	17 / 289 (5.88%)	413 / 10,202	9 / 294 (3.06%)	7 / 294 (2.38%)	23
LAMA1	laminin, alpha 1	17 / 289 (5.88%)	753 / 10,202	4 / 294 (1.36%)	4 / 294 (1.36%)	18
CNTNAP2	contactin associated protein-like 2	17 / 289 (5.88%)	707 / 10,202	9 / 294 (3.06%)	30 / 294 (10.20%)	18
POLR1A	polymerase (RNA) I polypeptide A, 194kDa	17 / 289 (5.88%)	334 / 10,202	4 / 294 (1.36%)	4 / 294 (1.36%)	22
NBEA	neurobeachin	17 / 289 (5.88%)	605 / 10,202	5 / 294 (1.70%)	49 / 294 (16.67%)	24
RELN	reelin	17 / 289 (5.88%)	859 / 10,202	6 / 294 (2.04%)	5 / 294 (1.70%)	28
PLXNA4	plexin A4	17 / 289 (5.88%)	710 / 10,202	5 / 294 (1.70%)	20 / 294 (6.80%)	20
IRS4	insulin receptor substrate 4	17 / 289 (5.88%)	373 / 10,202	11 / 294 (3.74%)	2 / 294 (0.68%)	17
SPRY3	sprouty homolog 3 (Drosophila)	17 / 289 (5.88%)	299 / 10,202	36 / 294 (12.24%)	5 / 294 (1.70%)	20
HRNR	hornerin	17 / 289 (5.88%)	736 / 10,202	27 / 294 (9.18%)	1 / 294 (0.34%)	21
CCDC141	coiled-coil domain containing 141	17 / 289 (5.88%)	380 / 10,202	14 / 294 (4.76%)	6 / 294 (2.04%)	20
FREM1	FRAS1 related extracellular matrix 1	17 / 289 (5.88%)	513 / 10,202	6 / 294 (2.04%)	4 / 294 (1.36%)	19
THSD7A	thrombospondin, type I, domain containing 7A	17 / 289 (5.88%)	514 / 10,202	3 / 294 (1.02%)	6 / 294 (2.04%)	20
PLXND1	plexin D1	17 / 289 (5.88%)	358 / 10,202	8 / 294 (2.72%)	8 / 294 (2.72%)	19
CEP250	centrosomal protein 250kDa	17 / 289 (5.88%)	353 / 10,202	14 / 294 (4.76%)	1 / 294 (0.34%)	19
ADAMTSL3	ADAMTS-like 3	17 / 289 (5.88%)	457 / 10,202	22 / 294 (7.48%)	4 / 294 (1.36%)	18
ONECUT2	one cut homeobox 2	17 / 289 (5.88%)	223 / 10,202	1 / 294 (0.34%)	7 / 294 (2.38%)	24
NRXN3	neurexin 3	17 / 289 (5.88%)	629 / 10,202	5 / 294 (1.70%)	14 / 294 (4.76%)	22
KDM5A	lysine (K)-specific demethylase 5A	17 / 289 (5.88%)	366 / 10,202	10 / 294 (3.40%)	7 / 294 (2.38%)	25
CUX1	cut-like homeobox 1	17 / 289 (5.88%)	402 / 10,202	7 / 294 (2.38%)	6 / 294 (2.04%)	21
MAGEC3	melanoma antigen family C3	17 / 289 (5.88%)	404 / 10,202	20 / 294 (6.80%)	7 / 294 (2.38%)	17
MAGI2	membrane associated guanylate kinase, WW and PDZ domain containing 2	17 / 289 (5.88%)	470 / 10,202	11 / 294 (3.74%)	6 / 294 (2.04%)	17
ANXA8	annexin A8	17 / 289 (5.88%)	209 / 10,202	7 / 294 (2.38%)	4 / 294 (1.36%)	11
BCL9L	B-cell CLL/lymphoma 9-like	17 / 289 (5.88%)	326 / 10,202	1 / 294 (0.34%)	52 / 294 (17.69%)	25
TRPM3	transient receptor potential cation channel, subfamily M, member 3	17 / 289 (5.88%)	488 / 10,202	3 / 294 (1.02%)	6 / 294 (2.04%)	21
EIF4G3	eukaryotic translation initiation factor 4 gamma, 3	17 / 289 (5.88%)	369 / 10,202	8 / 294 (2.72%)	27 / 294 (9.18%)	20
TP63	tumor protein p63	17 / 289 (5.88%)	411 / 10,202	67 / 294 (22.79%)	3 / 294 (1.02%)	18
TP53BP1	tumor protein p53 binding protein 1	17 / 289 (5.88%)	345 / 10,202	2 / 294 (0.68%)	23 / 294 (7.82%)	17
ATR	ATR serine/threonine kinase	17 / 289 (5.88%)	486 / 10,202	27 / 294 (9.18%)	3 / 294 (1.02%)	20
CELF2	CUGBP, Elav-like family member 2	17 / 289 (5.88%)	245 / 10,202	7 / 294 (2.38%)	3 / 294 (1.02%)	20
SPEF2	sperm flagellar 2	17 / 289 (5.88%)	507 / 10,202	8 / 294 (2.72%)	2 / 294 (0.68%)	22
CHD4	chromodomain helicase DNA binding protein 4	17 / 289 (5.88%)	490 / 10,202	6 / 294 (2.04%)	6 / 294 (2.04%)	25
CHD5	chromodomain helicase DNA binding protein 5	16 / 289 (5.54%)	493 / 10,202	9 / 294 (3.06%)	28 / 294 (9.52%)	18
LEPR	leptin receptor	16 / 289 (5.54%)	348 / 10,202	7 / 294 (2.38%)	4 / 294 (1.36%)	16
FREM2	FRAS1 related extracellular matrix protein 2	16 / 289 (5.54%)	633 / 10,202	2 / 294 (0.68%)	51 / 294 (17.35%)	22
SVIL	supervillin	16 / 289 (5.54%)	486 / 10,202	3 / 294 (1.02%)	1 / 294 (0.34%)	19
NLGN4X	neuroligin 4, X-linked	16 / 289 (5.54%)	432 / 10,202	14 / 294 (4.76%)	4 / 294 (1.36%)	21
ICE1	interactor of little elongation complex ELL subunit 1	16 / 289 (5.54%)	417 / 10,202	24 / 294 (8.16%)	5 / 294 (1.70%)	19
MTOR	mechanistic target of rapamycin (serine/threonine kinase)	16 / 289 (5.54%)	444 / 10,202	8 / 294 (2.72%)	30 / 294 (10.20%)	19
MED1	mediator complex subunit 1	16 / 289 (5.54%)	267 / 10,202	8 / 294 (2.72%)	3 / 294 (1.02%)	20
SSH2	slingshot protein phosphatase 2	16 / 289 (5.54%)	312 / 10,202	6 / 294 (2.04%)	7 / 294 (2.38%)	20
BAZ1B	bromodomain adjacent to zinc finger domain, 1B	16 / 289 (5.54%)	263 / 10,202	7 / 294 (2.38%)	5 / 294 (1.70%)	24
MROH1	maestro heat-like repeat family member 1	16 / 289 (5.54%)	288 / 10,202	30 / 294 (10.20%)	5 / 294 (1.70%)	20
SIPA1L1	signal-induced proliferation-associated 1 like 1	16 / 289 (5.54%)	419 / 10,202	7 / 294 (2.38%)	8 / 294 (2.72%)	25
ABCC5	ATP-binding cassette, sub-family C (CFTR/MRP), member 5	16 / 289 (5.54%)	325 / 10,202	54 / 294 (18.37%)	4 / 294 (1.36%)	17
BCL11B	B-cell CLL/lymphoma 11B (zinc finger protein)	16 / 289 (5.54%)	339 / 10,202	7 / 294 (2.38%)	17 / 294 (5.78%)	23
SPAG17	sperm associated antigen 17	16 / 289 (5.54%)	529 / 10,202	3 / 294 (1.02%)	27 / 294 (9.18%)	19
MAP3K14	mitogen-activated protein kinase kinase kinase 14	16 / 289 (5.54%)	180 / 10,202	10 / 294 (3.40%)	3 / 294 (1.02%)	17
DNAH1	dynein, axonemal, heavy chain 1	16 / 289 (5.54%)	573 / 10,202	0 / 294 (0.00%)	19 / 294 (6.46%)	32
SLITRK2	SLIT and NTRK-like family, member 2	16 / 289 (5.54%)	414 / 10,202	26 / 294 (8.84%)	10 / 294 (3.40%)	20
NBAS	neuroblastoma amplified sequence	16 / 289 (5.54%)	434 / 10,202	12 / 294 (4.08%)	6 / 294 (2.04%)	20
TICRR	TOPBP1-interacting checkpoint and replication regulator	16 / 289 (5.54%)	261 / 10,202	26 / 294 (8.84%)	2 / 294 (0.68%)	19
SLC44A2	solute carrier family 44 (choline transporter), member 2	16 / 289 (5.54%)	184 / 10,202	15 / 294 (5.10%)	12 / 294 (4.08%)	19
MIA3	melanoma inhibitory activity family, member 3	16 / 289 (5.54%)	327 / 10,202	10 / 294 (3.40%)	5 / 294 (1.70%)	19
NOTCH3	notch 3	16 / 289 (5.54%)	409 / 10,202	8 / 294 (2.72%)	5 / 294 (1.70%)	26
PCDHB15	protocadherin beta 15	16 / 289 (5.54%)	327 / 10,202	8 / 294 (2.72%)	3 / 294 (1.02%)	16
ARHGAP6	Rho GTPase activating protein 6	16 / 289 (5.54%)	297 / 10,202	14 / 294 (4.76%)	0 / 294 (0.00%)	20
CLCN5	chloride channel, voltage-sensitive 5	16 / 289 (5.54%)	276 / 10,202	9 / 294 (3.06%)	4 / 294 (1.36%)	20
PCDH9	protocadherin 9	16 / 289 (5.54%)	492 / 10,202	10 / 294 (3.40%)	26 / 294 (8.84%)	17
ATP8B2	ATPase, aminophospholipid transporter, class I, type 8B, member 2	16 / 289 (5.54%)	283 / 10,202	23 / 294 (7.82%)	1 / 294 (0.34%)	19
ARPP21	cAMP-regulated phosphoprotein, 21kDa	16 / 289 (5.54%)	363 / 10,202	6 / 294 (2.04%)	6 / 294 (2.04%)	17
ROS1	ROS proto-oncogene 1 , receptor tyrosine kinase	16 / 289 (5.54%)	551 / 10,202	2 / 294 (0.68%)	9 / 294 (3.06%)	17
CFAP54	cilia and flagella associated 54	16 / 289 (5.54%)	392 / 10,202	4 / 294 (1.36%)	7 / 294 (2.38%)	18
SLC12A5	solute carrier family 12 (potassium/chloride transporter), member 5	16 / 289 (5.54%)	404 / 10,202	3 / 294 (1.02%)	10 / 294 (3.40%)	21
LYST	lysosomal trafficking regulator	16 / 289 (5.54%)	602 / 10,202	15 / 294 (5.10%)	8 / 294 (2.72%)	25
MYH14	myosin, heavy chain 14, non-muscle	16 / 289 (5.54%)	370 / 10,202	11 / 294 (3.74%)	14 / 294 (4.76%)	17
DSCAM	Down syndrome cell adhesion molecule	16 / 289 (5.54%)	766 / 10,202	9 / 294 (3.06%)	6 / 294 (2.04%)	18
KDM2A	lysine (K)-specific demethylase 2A	16 / 289 (5.54%)	224 / 10,202	46 / 294 (15.65%)	2 / 294 (0.68%)	17
AHCTF1	AT hook containing transcription factor 1	16 / 289 (5.54%)	381 / 10,202	19 / 294 (6.46%)	6 / 294 (2.04%)	20
USP34	ubiquitin specific peptidase 34	16 / 289 (5.54%)	498 / 10,202	5 / 294 (1.70%)	2 / 294 (0.68%)	21
SOCS6	suppressor of cytokine signaling 6	16 / 289 (5.54%)	215 / 10,202	4 / 294 (1.36%)	10 / 294 (3.40%)	18
AKAP6	A kinase (PRKA) anchor protein 6	16 / 289 (5.54%)	548 / 10,202	9 / 294 (3.06%)	2 / 294 (0.68%)	21
COL7A1	collagen, type VII, alpha 1	16 / 289 (5.54%)	562 / 10,202	4 / 294 (1.36%)	13 / 294 (4.42%)	22
POM121	POM121 transmembrane nucleoporin	16 / 289 (5.54%)	350 / 10,202	8 / 294 (2.72%)	5 / 294 (1.70%)	16
POLQ	polymerase (DNA directed), theta	16 / 289 (5.54%)	495 / 10,202	7 / 294 (2.38%)	7 / 294 (2.38%)	19
TET1	tet methylcytosine dioxygenase 1	16 / 289 (5.54%)	457 / 10,202	4 / 294 (1.36%)	3 / 294 (1.02%)	21
PLXNB2	plexin B2	16 / 289 (5.54%)	413 / 10,202	7 / 294 (2.38%)	15 / 294 (5.10%)	23
MED12L	mediator complex subunit 12-like	16 / 289 (5.54%)	510 / 10,202	35 / 294 (11.90%)	3 / 294 (1.02%)	19
ATG2A	autophagy related 2A	16 / 289 (5.54%)	324 / 10,202	41 / 294 (13.95%)	3 / 294 (1.02%)	24
MAPK1	mitogen-activated protein kinase 1	16 / 289 (5.54%)	138 / 10,202	11 / 294 (3.74%)	3 / 294 (1.02%)	7
PEG3	paternally expressed 3	16 / 289 (5.54%)	705 / 10,202	19 / 294 (6.46%)	11 / 294 (3.74%)	18
LINC00969	long intergenic non-protein coding RNA 969	16 / 289 (5.54%)	127 / 10,202	0 / 294 (0.00%)	0 / 294 (0.00%)	17
TENM4	teneurin transmembrane protein 4	16 / 289 (5.54%)	594 / 10,202	25 / 294 (8.50%)	3 / 294 (1.02%)	20
COL5A1	collagen, type V, alpha 1	16 / 289 (5.54%)	606 / 10,202	19 / 294 (6.46%)	3 / 294 (1.02%)	23
EDA	ectodysplasin A	16 / 289 (5.54%)	180 / 10,202	8 / 294 (2.72%)	5 / 294 (1.70%)	19
KIAA1683	KIAA1683	16 / 289 (5.54%)	269 / 10,202	8 / 294 (2.72%)	3 / 294 (1.02%)	19
TNS3	tensin 3	16 / 289 (5.54%)	342 / 10,202	1 / 294 (0.34%)	5 / 294 (1.70%)	21
TRPM6	transient receptor potential cation channel, subfamily M, member 6	16 / 289 (5.54%)	479 / 10,202	5 / 294 (1.70%)	4 / 294 (1.36%)	20
STK11	serine/threonine kinase 11	16 / 289 (5.54%)	196 / 10,202	9 / 294 (3.06%)	50 / 294 (17.01%)	21
TCOF1	Treacher Collins-Franceschetti syndrome 1	16 / 289 (5.54%)	219 / 10,202	6 / 294 (2.04%)	3 / 294 (1.02%)	22
ZNF407	zinc finger protein 407	16 / 289 (5.54%)	394 / 10,202	7 / 294 (2.38%)	13 / 294 (4.42%)	20
SMAD4	SMAD family member 4	16 / 289 (5.54%)	350 / 10,202	1 / 294 (0.34%)	12 / 294 (4.08%)	16
IQGAP1	IQ motif containing GTPase activating protein 1	16 / 289 (5.54%)	266 / 10,202	26 / 294 (8.84%)	2 / 294 (0.68%)	18
RB1CC1	RB1-inducible coiled-coil 1	16 / 289 (5.54%)	347 / 10,202	4 / 294 (1.36%)	7 / 294 (2.38%)	21
ADGB	androglobin	16 / 289 (5.54%)	267 / 10,202	5 / 294 (1.70%)	17 / 294 (5.78%)	18
PKD1L1	polycystic kidney disease 1 like 1	16 / 289 (5.54%)	569 / 10,202	4 / 294 (1.36%)	3 / 294 (1.02%)	21
HCN1	hyperpolarization activated cyclic nucleotide gated potassium channel 1	16 / 289 (5.54%)	622 / 10,202	17 / 294 (5.78%)	15 / 294 (5.10%)	25
ARID4A	AT rich interactive domain 4A (RBP1-like)	16 / 289 (5.54%)	246 / 10,202	4 / 294 (1.36%)	5 / 294 (1.70%)	19
CASP8	caspase 8, apoptosis-related cysteine peptidase	16 / 289 (5.54%)	289 / 10,202	12 / 294 (4.08%)	40 / 294 (13.61%)	23
SVEP1	sushi, von Willebrand factor type A, EGF and pentraxin domain containing 1	16 / 289 (5.54%)	663 / 10,202	9 / 294 (3.06%)	3 / 294 (1.02%)	22
EIF5AL1	eukaryotic translation initiation factor 5A-like 1	16 / 289 (5.54%)	218 / 10,202	5 / 294 (1.70%)	5 / 294 (1.70%)	19
LPIN2	lipin 2	16 / 289 (5.54%)	251 / 10,202	12 / 294 (4.08%)	3 / 294 (1.02%)	16
AR	androgen receptor	16 / 289 (5.54%)	292 / 10,202	7 / 294 (2.38%)	4 / 294 (1.36%)	17
TEP1	telomerase-associated protein 1	16 / 289 (5.54%)	416 / 10,202	16 / 294 (5.44%)	11 / 294 (3.74%)	23
MAP1B	microtubule-associated protein 1B	16 / 289 (5.54%)	441 / 10,202	0 / 294 (0.00%)	12 / 294 (4.08%)	22
TCF20	transcription factor 20 (AR1)	16 / 289 (5.54%)	328 / 10,202	6 / 294 (2.04%)	13 / 294 (4.42%)	19
ARHGAP35	Rho GTPase activating protein 35	16 / 289 (5.54%)	406 / 10,202	12 / 294 (4.08%)	15 / 294 (5.10%)	20
UTRN	utrophin	16 / 289 (5.54%)	551 / 10,202	3 / 294 (1.02%)	17 / 294 (5.78%)	17
COL22A1	collagen, type XXII, alpha 1	16 / 289 (5.54%)	723 / 10,202	32 / 294 (10.88%)	3 / 294 (1.02%)	22
MCF2L	MCF.2 cell line derived transforming sequence-like	16 / 289 (5.54%)	287 / 10,202	37 / 294 (12.59%)	1 / 294 (0.34%)	18
ZXDB	zinc finger, X-linked, duplicated B	16 / 289 (5.54%)	271 / 10,202	5 / 294 (1.70%)	5 / 294 (1.70%)	19
PRKCZ	protein kinase C, zeta	16 / 289 (5.54%)	159 / 10,202	11 / 294 (3.74%)	29 / 294 (9.86%)	21
CPSF1	cleavage and polyadenylation specific factor 1, 160kDa	16 / 289 (5.54%)	245 / 10,202	28 / 294 (9.52%)	5 / 294 (1.70%)	24
USP9X	ubiquitin specific peptidase 9, X-linked	16 / 289 (5.54%)	455 / 10,202	4 / 294 (1.36%)	4 / 294 (1.36%)	25
LMTK3	lemur tyrosine kinase 3	16 / 289 (5.54%)	208 / 10,202	12 / 294 (4.08%)	14 / 294 (4.76%)	19
NAA15	N(alpha)-acetyltransferase 15, NatA auxiliary subunit	16 / 289 (5.54%)	212 / 10,202	5 / 294 (1.70%)	13 / 294 (4.42%)	18
ENTHD2	ENTH domain containing 2	16 / 289 (5.54%)	152 / 10,202	21 / 294 (7.14%)	14 / 294 (4.76%)	23
PDE4DIP	phosphodiesterase 4D interacting protein	16 / 289 (5.54%)	471 / 10,202	22 / 294 (7.48%)	5 / 294 (1.70%)	22
FRMD4A	FERM domain containing 4A	16 / 289 (5.54%)	251 / 10,202	7 / 294 (2.38%)	5 / 294 (1.70%)	20
CEP350	centrosomal protein 350kDa	16 / 289 (5.54%)	448 / 10,202	12 / 294 (4.08%)	4 / 294 (1.36%)	19
SYTL2	synaptotagmin-like 2	16 / 289 (5.54%)	375 / 10,202	19 / 294 (6.46%)	6 / 294 (2.04%)	22
RANBP2	RAN binding protein 2	16 / 289 (5.54%)	505 / 10,202	4 / 294 (1.36%)	4 / 294 (1.36%)	25
BCORL1	BCL6 corepressor-like 1	16 / 289 (5.54%)	428 / 10,202	12 / 294 (4.08%)	3 / 294 (1.02%)	22
KIF3B	kinesin family member 3B	16 / 289 (5.54%)	185 / 10,202	19 / 294 (6.46%)	1 / 294 (0.34%)	19
GRIN2B	glutamate receptor, ionotropic, N-methyl D-aspartate 2B	16 / 289 (5.54%)	561 / 10,202	1 / 294 (0.34%)	9 / 294 (3.06%)	18
NLRC5	NLR family, CARD domain containing 5	16 / 289 (5.54%)	386 / 10,202	1 / 294 (0.34%)	14 / 294 (4.76%)	25
DICER1	dicer 1, ribonuclease type III	16 / 289 (5.54%)	345 / 10,202	8 / 294 (2.72%)	16 / 294 (5.44%)	22
DGKG	diacylglycerol kinase, gamma 90kDa	16 / 289 (5.54%)	283 / 10,202	54 / 294 (18.37%)	4 / 294 (1.36%)	16
RTTN	rotatin	16 / 289 (5.54%)	358 / 10,202	4 / 294 (1.36%)	10 / 294 (3.40%)	16
SCN8A	sodium channel, voltage gated, type VIII alpha subunit	16 / 289 (5.54%)	380 / 10,202	7 / 294 (2.38%)	1 / 294 (0.34%)	19
